# Supplementary material for: Personalized circulating tumor DNA detection to monitor immunotherapy efficacy and predict outcome in locally advanced or metastatic non‐small cell lung cancer
Source: Cancer Med. 2023 May 15;12(13):14317–26. doi: 10.1002/cam4.6108 (PMC10358227; doi:10.1002/cam4.6108)
Supplement: Supplementary file 6 — Table S1. [file CAM4-12-14317-s004.xlsx]

## Sheet: Supplementary Table 1
Supplementary Table 1 Clinical characteristics of 19 patients with non-small cell lung cancer.
No.	Gender	Age (years)	Stage	Pathology	Smoking history	Brain metastasis	Liver metastasis	Bone metastasis	PD-L1 status	TMB	Treatment	Best response
P14	Male	58	IV	Squamous	Former or current	No	No	Yes	0.3	8.2	Pembrolizumab monotherapy	PD
P1	Female	40	IV	Adenocarcinoma	Never	No	No	No	> 50%	25.1	Pembrolizumab plus chemotherapy	PR
P10	Female	71	IV	NSCLC	Never	No	No	No	0.8	2.6	Pembrolizumab monotherapy	PR
P2	Male	61	IV	Squamous	Never	No	Yes	No	Unknown	12.3	Pembrolizumab plus chemotherapy	PR
P13	Male	71	IV	Adenocarcinoma	Former or current	No	No	Yes	Negative	1.6	Pembrolizumab plus chemotherapy	SD
P15	Male	69	III	Squamous	Former or current	No	No	No	Negative	10.6	Pembrolizumab plus chemotherapy	SD
P4	Male	72	III	NSCLC	Former or current	No	No	No	Unknown	4.7	Pembrolizumab monotherapy	PR
P7	Male	57	IV	Squamous	Former or current	Yes	No	No	Unknown	7.6	Other ICIs plus chemotherapy	PR
P8	Male	67	IV	Squamous	Former or current	No	Yes	No	> 50%	8.2	Pembrolizumab plus chemotherapy	PR
P5	Male	58	IV	Adenocarcinoma	Former or current	No	No	No	Negative	5.7	Other ICIs plus chemotherapy	PR
P6	Male	68	IV	Squamous	Former or current	No	No	No	Negative	4.6	Pembrolizumab plus chemotherapy	PR
P3	Male	73	III	Squamous	Former or current	No	No	No	Negative	11.7	Pembrolizumab plus chemotherapy	PR
P12	Male	65	IV	Squamous	Never	No	No	Yes	Negative	2.9	Pembrolizumab plus chemotherapy	SD
P9	Male	60	IV	Squamous	Former or current	No	No	No	Negative	9.7	Pembrolizumab plus chemotherapy	PR
P11	Male	69	IV	Squamous	Former or current	No	No	No	Negative	8.4	Other ICIs plus chemotherapy	SD
P16	Male	69	III	Adenocarcinoma	Former or current	No	No	No	Unknown	6.9	Pembrolizumab plus chemotherapy	PD
P17	Male	56	IV	NSCLC	Former or current	No	No	Yes	Unknown	Unknown	Pembrolizumab plus chemotherapy	PR
P18	Male	73	IV	Adenocarcinoma	Former or current	No	No	Yes	Unknown	Unknown	Pembrolizumab plus chemotherapy	SD
P19	Male	64	III	Squamous	Former or current	No	No	No	Unknown	Unknown	Pembrolizumab plus chemotherapy	PR
PD-L1, programmed cell death ligand 1. ICIs, immune checkpoint inhibitors. TMB, tumor mutational burden. PR, partial response. SD, stable disease. PD, progressive disease.
P17, P18, and P19 were only enrolled to explore the clinical utility of patient-specific panel designed based on cfDNA WES.
